# Supplementary material for: High-Throughput Screening of Entamoeba Identifies Compounds Which Target Both Life Cycle Stages and Which Are Effective Against Metronidazole Resistant Parasites
Source: Front Cell Infect Microbiol. 2018 Aug 17;8:276. doi: 10.3389/fcimb.2018.00276 (PMC6107840; doi:10.3389/fcimb.2018.00276)
Supplement: Supplementary file 1 [file Table_1.XLSX]

## Sheet: Supplemental table 1
Supplemental table 1: Compound sources
Compound	Catalog Number	Vendor
Anisomycin	176880	Sigma
Aphidicolin	A0781	Sigma
Calyculin	sc-24000A	Santa Cruz
Cantharidin	C7632	Sigma
Carbadox	C6770	Sigma
Chlortetracycline	26430	Sigma
Doxycycline hydrochloride	D3447	Sigma
Emetine	E2375	Sigma
Flumequine	F7016	Sigma
Fostericin	sc-202160	Santa Cruz
Fumagillin	sc-200377	Santa Cruz
Levofloxacin	28266	Sigma
Lycorine	sc-200917	Santa Cruz
Metronidazole	M3761	Sigma
Moxifloxacin hydrochloride	PHR1542	Sigma
Nithiamide	33978	Sigma
Okadaic acid	sc-202259A	Santa Cruz
Ornidazole	O5879	Sigma
Phytol	139912	Sigma
Praziquantel	P4668	Sigma
Preussin	Special order	MolPort
Prodigiosin	ab144331	Abchem
Ronidazole	R7635	Sigma
Thiram	45689	Sigma
Xylazine hydrochloride	X1251	Sigma
Trazodone hydrochloride	T6154	Sigma

## Sheet: Supplemental table 2
Supplemental table 2: E. invadens hits
Positive hits confirmed by two rounds of screening against E. invadens trophozoites and cysts are listed along with the compound ID, library each was identified in, EC50 in trophozoite assay (numbers from confirmation screening), % inhibition of encystation (average calcofluor signal from 20µM and 10µM points, divided by control signal) and compound name. Compounds with high calcofluor staining a…
Corp_ID	Library	Trophozoite EC50	Cyst % Inhibition (10µM)	Compound
STF-008420	Biomol	0	-2.8	Clinafloxacin
STF-008437	Biomol	0.001	6.7	Nadifloxacin
STF-008252	Biomol	0.094	enhancer	Okadaic acid
STF-001416	LO+MS	0.139	-44.1	Demeclocycline hydrochloride
STF-004589	Microsource	0.191	0.8	Thiram
STF-006174	BM+NIH	0.204	-31.7	PAZUFLOXACIN
STF-006329	MS+BM	0.21	4.3	ENROFLOXACIN
STF-006983	Microsource	0.221	47.8	MOXIFLOXACIN HYDROCHLORIDE
STF-001401	LO+BM	0.273	-25.8	Doxycycline hydrochloride
STF-006129	Biomol	0.364	-2	TOSUFLOXACIN TOSYLATE
STF-006571	Microsource	0.391	13.3	GEMIFLOXACIN MESYLATE
STF-008236	Biomol	0.45	enhancer	Latrunculin B
STF-007011	Biomol	0.51	72.4	SARAFLOXACIN HYDROCHLORIDE
STF-002426	Microsource	0.558	18	Aureocarmyl
STF-006094	Biomol	0.625	-20.6	LEVOFLOXACIN
STF-006503	Microsource	0.636	-46.9	MECLOCYCLINE SULFOSALICYLATE
STF-002367	Biomol	0.655	73.5	Anisomycin Flagecidin
STF-006225	BM+MS	0.833	-11.2	PEFLOXACIN MESYLATE
STF-006980	Biomol	0.854	57.4	GATIFLOXACIN
STF-000011	Biomol	1.11	64.1	Staurosporine
STF-008447	Biomol	1.176	4.1	Sparfloxacin
STF-008284	Biomol	1.231	-19.9	Wortmannin
STF-006803	Microsource	1.307	-21.7	TETRACYCLINE HYDROCHLORIDE
STF-008228	Biomol	1.527	59.7	Hoechst 33342
STF-006298	Microsource	1.542	45.9	ORNIDAZOLE
STF-006862	Microsource	2.096	72.9	FLUMEQUINE
STF-001895	Microsource	2.272	19.2	Ofloxacin
STF-006686	MIcrosource	2.917	-12.9	EMETINE
STF-001670	Microsource	3.248	-1.6	Lomefloxacin hydrochloride
STF-006054	Biomol	3.693	3.4	METRONIDAZOLE
STF-007921	Microsource	4.428	-25.9	ORBIFLOXACIN
STF-001306	MS+LO	5.159	-14.3	Cinoxacin
STF-006475	MIcrosource	5.719	49.9	RONIDAZOLE
STF-007127	Biomol	6.542	35.6	CARBADOX
STF-006153	MS+BM	7.431	33.7	1-(2-Methyl-5-nitro-imidazol-1-yl)-propan-2-ol
STF-002238	Biomol	7.505	-4.5	Xylazine hydrochloride
STF-007174	Biomol	7.608	34.8	LYCORINE
STF-001900	Biomol	8.75	-44.6	Praziquantel
STF-007035	Microsource	8.79	52	NITHIAMIDE
STF-008182	Biomol	19.635	88.4	Aphidicolin
STF-007745	Microsource	23.679	-1.7	ERYSOLIN
STF-008217	Biomol	24.197	enhancer	E-64-d
STF-007383	Microsource	NA	-46.4	PHYTOL
STF-006860	Biomol	NA	65.5	ETOPOSIDE
STF-007279	Microsource	NA	enhancer	1-MONOPALMITIN
STF-007818	Microsource	NA	enhancer	HYDROXYTOLUIC ACID
STF-006900	Microsource	NA	enhancer	QUINAPRIL HYDROCHLORIDE
STF-002148	Microsource	NA	enhancer	Trazodone hydrochloride
